# Supplementary material for: Meta-Transcriptomic Response to Copper Corrosion in Drinking Water Biofilms
Source: Microorganisms. 2025 Jun 30;13(7):1528. doi: 10.3390/microorganisms13071528 (PMC12300335; doi:10.3390/microorganisms13071528)
Supplement: Supplementary file 1 [file microorganisms-13-01528-s001.zip]

Archive with 1 entries (1 files):
- microorganisms-3681237-supplementary.pdf
